# Supplementary material for: COVID-19 and the Brain: The Neuropathological Italian Experience on 33 Adult Autopsies
Source: Biomolecules. 2022 Apr 25;12(5):629. doi: 10.3390/biom12050629 (PMC9138268; doi:10.3390/biom12050629)
Supplement: Supplementary file 1 [file biomolecules-12-00629-s001.zip]

Archive with 3 entries (3 files):
- Table 1 Supp File 15Ap.pdf
- Table 2 Supp File 15 Apr.pdf
- Table 3 Supp File 15 apr.pdf
